# Supplementary material for: Association between miRNA-499 gene polymorphism and autoimmune diseases: A meta-analysis
Source: PLoS One. 2022 Mar 31;17(3):e0266265. doi: 10.1371/journal.pone.0266265 (PMC8970500; doi:10.1371/journal.pone.0266265)
Supplement: S1 File — (XLS) [file pone.0266265.s001.xls]

## Sheet: Sheet 1
Studies	Year	Race	Disease types	Case TT	Case TC	Case CC	Case T	Case C	Control TT	Control TC	Control CC	Control T	Control C	Case TC+CC	Control TC+CC	Case TT+TC	Control TT+TC
Ahmadi 1	2020	Caucasian	RA	66	23	0	155	23	145	83	9	373	101	23	92	89	228
Ahmadi 2	2020	Caucasian	SLE	27	23	0	77	23	145	83	9	373	101	23	92	50	228
Ayeldeen	2018	Caucasian	RA	13	23	16	49	55	21	27	8	69	43	39	35	36	48
shaker	2018	Caucasian	RA	26	46	32	98	110	42	54	16	138	86	78	70	72	96
fattah	2018	Caucasian	RA	33	53	14	119	81	49	41	10	139	61	67	51	86	90
Eissa	2017	Caucasian	BD	10	30	7	50	44	9	26	15	44	56	37	41	40	35
Ghobadi	2017	Caucasian	UC	65	95	50	225	195	78	100	34	256	168	145	134	160	178
Ranjha	2017	Asian	UC	97	35	65	229	165	167	220	54	554	328	100	274	132	387
Aleman-Avila 1	2017	Caucasian	RA	352	57	3	761	63	425	60	1	910	62	60	61	409	485
Aleman-Avila 2	2017	Caucasian	SLE	336	71	0	743	71	425	60	1	910	62	71	61	407	485
Aleman-Avila 3	2017	Caucasian	GD	69	12	0	150	12	425	60	1	910	62	12	61	81	485
Cai	2017	Asian	AITD	743	265	17	1751	299	695	193	20	1583	233	282	213	1008	888
Yang	2017	Asian	RA	282	99	5	663	109	443	125	8	1011	141	104	133	381	568
Oner	2015	Caucasian	BD	21	65	14	107	93	22	79	44	123	167	79	123	86	101
Xu	2015	Asian	AS	79	22	1	180	24	74	31	0	179	31	23	31	101	105
EI-shal	2013	Caucasian	RA	113	93	11	319	115	167	70	8	404	86	104	78	206	237
Zhang	2013	Asian	RA	159	44	3	362	50	346	110	10	802	130	47	120	203	456
Yang	2011	Asian	RA	159	42	7	360	56	182	53	5	417	63	49	58	201	235
Zhang	2011	Asian	SLE	157	50	6	364	62	158	45	6	361	57	56	51	207	203
Okubo	2011	Asian	UC	102	62	6	266	74	272	111	20	655	151	68	131	164	383
